# Supplementary material for: Quantitative Assessment of Fat Levels in Caenorhabditis elegans Using Dark Field Microscopy
Source: G3 (Bethesda). 2017 Apr 12;7(6):1811–8. doi: 10.1534/g3.117.040840 (PMC5473760; doi:10.1534/g3.117.040840)
Supplement: Supplementary file 1 [file 1811FileS1.zip]

Archive with 148 entries (133 files):
- File S1 - Sample data, Software, Protocols/
- File S1 - Sample data, Software, Protocols/.DS_Store
- __MACOSX/
- __MACOSX/File S1 - Sample data, Software, Protocols/
- __MACOSX/File S1 - Sample data, Software, Protocols/._.DS_Store
- File S1 - Sample data, Software, Protocols/Fat Codes/
- File S1 - Sample data, Software, Protocols/Fat Codes/.DS_Store
- __MACOSX/File S1 - Sample data, Software, Protocols/Fat Codes/
- __MACOSX/File S1 - Sample data, Software, Protocols/Fat Codes/._.DS_Store
- File S1 - Sample data, Software, Protocols/Fat Codes/correlate_phantom_to_file.m
- __MACOSX/File S1 - Sample data, Software, Protocols/Fat Codes/._correlate_phantom_to_file.m
- File S1 - Sample data, Software, Protocols/Fat Codes/crop_empty_space_2D.m
- __MACOSX/File S1 - Sample data, Software, Protocols/Fat Codes/._crop_empty_space_2D.m
- File S1 - Sample data, Software, Protocols/Fat Codes/FAT code tutorial.pdf
- __MACOSX/File S1 - Sample data, Software, Protocols/Fat Codes/._FAT code tutorial.pdf
- File S1 - Sample data, Software, Protocols/Fat Codes/FAT_camera_background.m
- __MACOSX/File S1 - Sample data, Software, Protocols/Fat Codes/._FAT_camera_background.m
- File S1 - Sample data, Software, Protocols/Fat Codes/FAT_default_dir.m
- __MACOSX/File S1 - Sample data, Software, Protocols/Fat Codes/._FAT_default_dir.m
- File S1 - Sample data, Software, Protocols/Fat Codes/FAT_display_scattering_density.m
- __MACOSX/File S1 - Sample data, Software, Protocols/Fat Codes/._FAT_display_scattering_density.m
- File S1 - Sample data, Software, Protocols/Fat Codes/FAT_equilize_images.m
- __MACOSX/File S1 - Sample data, Software, Protocols/Fat Codes/._FAT_equilize_images.m
- File S1 - Sample data, Software, Protocols/Fat Codes/FAT_equilize_images_all_v2016a.m
- __MACOSX/File S1 - Sample data, Software, Protocols/Fat Codes/._FAT_equilize_images_all_v2016a.m
- File S1 - Sample data, Software, Protocols/Fat Codes/FAT_img2mat.m
- __MACOSX/File S1 - Sample data, Software, Protocols/Fat Codes/._FAT_img2mat.m
- File S1 - Sample data, Software, Protocols/Fat Codes/FAT_recognize_strain.m
- __MACOSX/File S1 - Sample data, Software, Protocols/Fat Codes/._FAT_recognize_strain.m
- File S1 - Sample data, Software, Protocols/Fat Codes/FAT_segment_darkfield.m
- __MACOSX/File S1 - Sample data, Software, Protocols/Fat Codes/._FAT_segment_darkfield.m
- File S1 - Sample data, Software, Protocols/Fat Codes/FAT_select_thresh.fig
- __MACOSX/File S1 - Sample data, Software, Protocols/Fat Codes/._FAT_select_thresh.fig
- File S1 - Sample data, Software, Protocols/Fat Codes/FAT_select_thresh.m
- __MACOSX/File S1 - Sample data, Software, Protocols/Fat Codes/._FAT_select_thresh.m
- File S1 - Sample data, Software, Protocols/Fat Codes/FAT_set_ref_phantom.m
- __MACOSX/File S1 - Sample data, Software, Protocols/Fat Codes/._FAT_set_ref_phantom.m
- File S1 - Sample data, Software, Protocols/Fat Codes/FAT_subtract_global.m
- __MACOSX/File S1 - Sample data, Software, Protocols/Fat Codes/._FAT_subtract_global.m
- File S1 - Sample data, Software, Protocols/Fat Codes/FAT_subtract_global_all_v2016a.m
- __MACOSX/File S1 - Sample data, Software, Protocols/Fat Codes/._FAT_subtract_global_all_v2016a.m
- File S1 - Sample data, Software, Protocols/Fat Codes/Fouad2017_DarkFieldImageAnalysis.m
- __MACOSX/File S1 - Sample data, Software, Protocols/Fat Codes/._Fouad2017_DarkFieldImageAnalysis.m
- File S1 - Sample data, Software, Protocols/Fat Codes/get_mask_idx.m
- __MACOSX/File S1 - Sample data, Software, Protocols/Fat Codes/._get_mask_idx.m
- File S1 - Sample data, Software, Protocols/Fat Codes/msgbox_ADF.m
- __MACOSX/File S1 - Sample data, Software, Protocols/Fat Codes/._msgbox_ADF.m
- File S1 - Sample data, Software, Protocols/Fat Codes/normalize21.m
- __MACOSX/File S1 - Sample data, Software, Protocols/Fat Codes/._normalize21.m
- File S1 - Sample data, Software, Protocols/Fat Codes/normalize2uint16.m
- __MACOSX/File S1 - Sample data, Software, Protocols/Fat Codes/._normalize2uint16.m
- File S1 - Sample data, Software, Protocols/Fat Codes/normalize2uint8.m
- __MACOSX/File S1 - Sample data, Software, Protocols/Fat Codes/._normalize2uint8.m
- File S1 - Sample data, Software, Protocols/Fat Codes/point2mask.m
- __MACOSX/File S1 - Sample data, Software, Protocols/Fat Codes/._point2mask.m
- File S1 - Sample data, Software, Protocols/Fat Codes/remove_relatively_small.m
- __MACOSX/File S1 - Sample data, Software, Protocols/Fat Codes/._remove_relatively_small.m
- File S1 - Sample data, Software, Protocols/Fat Codes/verify_dirlist.m
- __MACOSX/File S1 - Sample data, Software, Protocols/Fat Codes/._verify_dirlist.m
- File S1 - Sample data, Software, Protocols/Fat Codes/verify_flist.m
- __MACOSX/File S1 - Sample data, Software, Protocols/Fat Codes/._verify_flist.m
- File S1 - Sample data, Software, Protocols/Fat Codes/View_Mat_Multiple.m
- __MACOSX/File S1 - Sample data, Software, Protocols/Fat Codes/._View_Mat_Multiple.m
- File S1 - Sample data, Software, Protocols/Fat Codes/wormID.m
- __MACOSX/File S1 - Sample data, Software, Protocols/Fat Codes/._wormID.m
- __MACOSX/File S1 - Sample data, Software, Protocols/._Fat Codes
- File S1 - Sample data, Software, Protocols/Fat Sample Data/
- File S1 - Sample data, Software, Protocols/Fat Sample Data/Please view images using imageJ or irfanview.txt
- __MACOSX/File S1 - Sample data, Software, Protocols/Fat Sample Data/
- __MACOSX/File S1 - Sample data, Software, Protocols/Fat Sample Data/._Please view images using imageJ or irfanview.txt
- File S1 - Sample data, Software, Protocols/Fat Sample Data/Sample1_NL1142_L4/
- File S1 - Sample data, Software, Protocols/Fat Sample Data/Sample1_NL1142_L4/DF/
- File S1 - Sample data, Software, Protocols/Fat Sample Data/Sample1_NL1142_L4/DF/NL1142_DF_phantom_06_AVG.tif
- __MACOSX/File S1 - Sample data, Software, Protocols/Fat Sample Data/Sample1_NL1142_L4/
- __MACOSX/File S1 - Sample data, Software, Protocols/Fat Sample Data/Sample1_NL1142_L4/DF/
- __MACOSX/File S1 - Sample data, Software, Protocols/Fat Sample Data/Sample1_NL1142_L4/DF/._NL1142_DF_phantom_06_AVG.tif
- File S1 - Sample data, Software, Protocols/Fat Sample Data/Sample1_NL1142_L4/DF/NL1142_DF_worm_01.tif
- __MACOSX/File S1 - Sample data, Software, Protocols/Fat Sample Data/Sample1_NL1142_L4/DF/._NL1142_DF_worm_01.tif
- File S1 - Sample data, Software, Protocols/Fat Sample Data/Sample1_NL1142_L4/DF/NL1142_DF_worm_02.tif
- __MACOSX/File S1 - Sample data, Software, Protocols/Fat Sample Data/Sample1_NL1142_L4/DF/._NL1142_DF_worm_02.tif
- File S1 - Sample data, Software, Protocols/Fat Sample Data/Sample1_NL1142_L4/DF/NL1142_DF_worm_03.tif
- __MACOSX/File S1 - Sample data, Software, Protocols/Fat Sample Data/Sample1_NL1142_L4/DF/._NL1142_DF_worm_03.tif
- File S1 - Sample data, Software, Protocols/Fat Sample Data/Sample1_NL1142_L4/DF/NL1142_DF_worm_04.tif
- __MACOSX/File S1 - Sample data, Software, Protocols/Fat Sample Data/Sample1_NL1142_L4/DF/._NL1142_DF_worm_04.tif
- File S1 - Sample data, Software, Protocols/Fat Sample Data/Sample1_NL1142_L4/DF/NL1142_DF_worm_05.tif
- __MACOSX/File S1 - Sample data, Software, Protocols/Fat Sample Data/Sample1_NL1142_L4/DF/._NL1142_DF_worm_05.tif
- File S1 - Sample data, Software, Protocols/Fat Sample Data/Sample1_NL1142_L4/DF/NL1142_DF_worm_06.tif
- __MACOSX/File S1 - Sample data, Software, Protocols/Fat Sample Data/Sample1_NL1142_L4/DF/._NL1142_DF_worm_06.tif
- File S1 - Sample data, Software, Protocols/Fat Sample Data/Sample1_NL1142_L4/DF/NL1142_DF_worm_07.tif
- __MACOSX/File S1 - Sample data, Software, Protocols/Fat Sample Data/Sample1_NL1142_L4/DF/._NL1142_DF_worm_07.tif
- File S1 - Sample data, Software, Protocols/Fat Sample Data/Sample1_NL1142_L4/DF/NL1142_DF_worm_08.tif
- __MACOSX/File S1 - Sample data, Software, Protocols/Fat Sample Data/Sample1_NL1142_L4/DF/._NL1142_DF_worm_08.tif
- File S1 - Sample data, Software, Protocols/Fat Sample Data/Sample1_NL1142_L4/DF/NL1142_DF_worm_09.tif
- __MACOSX/File S1 - Sample data, Software, Protocols/Fat Sample Data/Sample1_NL1142_L4/DF/._NL1142_DF_worm_09.tif
- File S1 - Sample data, Software, Protocols/Fat Sample Data/Sample1_NL1142_L4/DF/NL1142_DF_worm_10.tif
- __MACOSX/File S1 - Sample data, Software, Protocols/Fat Sample Data/Sample1_NL1142_L4/DF/._NL1142_DF_worm_10.tif
- File S1 - Sample data, Software, Protocols/Fat Sample Data/Sample1_NL1142_L4/DF/NL1142_DF_worm_11.tif
- __MACOSX/File S1 - Sample data, Software, Protocols/Fat Sample Data/Sample1_NL1142_L4/DF/._NL1142_DF_worm_11.tif
- File S1 - Sample data, Software, Protocols/Fat Sample Data/Sample1_NL1142_L4/DF/NL1142_DF_worm_12.tif
- __MACOSX/File S1 - Sample data, Software, Protocols/Fat Sample Data/Sample1_NL1142_L4/DF/._NL1142_DF_worm_12.tif
- File S1 - Sample data, Software, Protocols/Fat Sample Data/Sample1_NL1142_L4/DF/NL1142_DF_worm_13.tif
- __MACOSX/File S1 - Sample data, Software, Protocols/Fat Sample Data/Sample1_NL1142_L4/DF/._NL1142_DF_worm_13.tif
- File S1 - Sample data, Software, Protocols/Fat Sample Data/Sample1_NL1142_L4/DF/NL1142_DF_worm_14.tif
- __MACOSX/File S1 - Sample data, Software, Protocols/Fat Sample Data/Sample1_NL1142_L4/DF/._NL1142_DF_worm_14.tif
- File S1 - Sample data, Software, Protocols/Fat Sample Data/Sample1_NL1142_L4/DF/NL1142_DF_worm_15.tif
- __MACOSX/File S1 - Sample data, Software, Protocols/Fat Sample Data/Sample1_NL1142_L4/DF/._NL1142_DF_worm_15.tif
- __MACOSX/File S1 - Sample data, Software, Protocols/Fat Sample Data/Sample1_NL1142_L4/._DF
- __MACOSX/File S1 - Sample data, Software, Protocols/Fat Sample Data/._Sample1_NL1142_L4
- File S1 - Sample data, Software, Protocols/Fat Sample Data/Sample2_N2_day3adult/
- File S1 - Sample data, Software, Protocols/Fat Sample Data/Sample2_N2_day3adult/DF/
- File S1 - Sample data, Software, Protocols/Fat Sample Data/Sample2_N2_day3adult/DF/N2_DF_phantom_06_AVG.tif
- __MACOSX/File S1 - Sample data, Software, Protocols/Fat Sample Data/Sample2_N2_day3adult/
- __MACOSX/File S1 - Sample data, Software, Protocols/Fat Sample Data/Sample2_N2_day3adult/DF/
- __MACOSX/File S1 - Sample data, Software, Protocols/Fat Sample Data/Sample2_N2_day3adult/DF/._N2_DF_phantom_06_AVG.tif
- File S1 - Sample data, Software, Protocols/Fat Sample Data/Sample2_N2_day3adult/DF/N2_DF_worm_01.tif
- __MACOSX/File S1 - Sample data, Software, Protocols/Fat Sample Data/Sample2_N2_day3adult/DF/._N2_DF_worm_01.tif
- File S1 - Sample data, Software, Protocols/Fat Sample Data/Sample2_N2_day3adult/DF/N2_DF_worm_02.tif
- __MACOSX/File S1 - Sample data, Software, Protocols/Fat Sample Data/Sample2_N2_day3adult/DF/._N2_DF_worm_02.tif
- File S1 - Sample data, Software, Protocols/Fat Sample Data/Sample2_N2_day3adult/DF/N2_DF_worm_03.tif
- __MACOSX/File S1 - Sample data, Software, Protocols/Fat Sample Data/Sample2_N2_day3adult/DF/._N2_DF_worm_03.tif
- File S1 - Sample data, Software, Protocols/Fat Sample Data/Sample2_N2_day3adult/DF/N2_DF_worm_04.tif
- __MACOSX/File S1 - Sample data, Software, Protocols/Fat Sample Data/Sample2_N2_day3adult/DF/._N2_DF_worm_04.tif
- File S1 - Sample data, Software, Protocols/Fat Sample Data/Sample2_N2_day3adult/DF/N2_DF_worm_05.tif
- __MACOSX/File S1 - Sample data, Software, Protocols/Fat Sample Data/Sample2_N2_day3adult/DF/._N2_DF_worm_05.tif
- File S1 - Sample data, Software, Protocols/Fat Sample Data/Sample2_N2_day3adult/DF/N2_DF_worm_06.tif
- __MACOSX/File S1 - Sample data, Software, Protocols/Fat Sample Data/Sample2_N2_day3adult/DF/._N2_DF_worm_06.tif
- File S1 - Sample data, Software, Protocols/Fat Sample Data/Sample2_N2_day3adult/DF/N2_DF_worm_07.tif
- __MACOSX/File S1 - Sample data, Software, Protocols/Fat Sample Data/Sample2_N2_day3adult/DF/._N2_DF_worm_07.tif
- File S1 - Sample data, Software, Protocols/Fat Sample Data/Sample2_N2_day3adult/DF/N2_DF_worm_08.tif
- __MACOSX/File S1 - Sample data, Software, Protocols/Fat Sample Data/Sample2_N2_day3adult/DF/._N2_DF_worm_08.tif
- File S1 - Sample data, Software, Protocols/Fat Sample Data/Sample2_N2_day3adult/DF/N2_DF_worm_10.tif
- __MACOSX/File S1 - Sample data, Software, Protocols/Fat Sample Data/Sample2_N2_day3adult/DF/._N2_DF_worm_10.tif
- File S1 - Sample data, Software, Protocols/Fat Sample Data/Sample2_N2_day3adult/DF/N2_DF_worm_11.tif
- __MACOSX/File S1 - Sample data, Software, Protocols/Fat Sample Data/Sample2_N2_day3adult/DF/._N2_DF_worm_11.tif
- File S1 - Sample data, Software, Protocols/Fat Sample Data/Sample2_N2_day3adult/DF/N2_DF_worm_12.tif
- __MACOSX/File S1 - Sample data, Software, Protocols/Fat Sample Data/Sample2_N2_day3adult/DF/._N2_DF_worm_12.tif
- File S1 - Sample data, Software, Protocols/Fat Sample Data/Sample2_N2_day3adult/DF/N2_DF_worm_14.tif
- __MACOSX/File S1 - Sample data, Software, Protocols/Fat Sample Data/Sample2_N2_day3adult/DF/._N2_DF_worm_14.tif
- File S1 - Sample data, Software, Protocols/Fat Sample Data/Sample2_N2_day3adult/DF/N2_DF_worm_15.tif
- __MACOSX/File S1 - Sample data, Software, Protocols/Fat Sample Data/Sample2_N2_day3adult/DF/._N2_DF_worm_15.tif
- __MACOSX/File S1 - Sample data, Software, Protocols/Fat Sample Data/Sample2_N2_day3adult/._DF
- __MACOSX/File S1 - Sample data, Software, Protocols/Fat Sample Data/._Sample2_N2_day3adult
- __MACOSX/File S1 - Sample data, Software, Protocols/._Fat Sample Data
- File S1 - Sample data, Software, Protocols/Fouad et al protocol.pdf
- __MACOSX/File S1 - Sample data, Software, Protocols/._Fouad et al protocol.pdf
- File S1 - Sample data, Software, Protocols/~$uad2016fat_V17_protocol.docx
- __MACOSX/File S1 - Sample data, Software, Protocols/._~$uad2016fat_V17_protocol.docx
- __MACOSX/._File S1 - Sample data, Software, Protocols
