# Supplementary material for: Quantitative Assessment of Fat Levels in Caenorhabditis elegans Using Dark Field Microscopy
Source: G3 (Bethesda). 2017 Apr 12;7(6):1811–8. doi: 10.1534/g3.117.040840 (PMC5473760; doi:10.1534/g3.117.040840)
Supplement: Supplementary file 1 [file 1811FileS1.zip › File S1 - Sample data, Software, Protocols/Fat Codes/correlate_phantom_to_file.m]

function [groups] = correlate_phantom_to_file(flist)
% Show each phantom to the user. Ask the user which file(s) this phantom
% applies to, in numbers.
% flist is number of phantoms

% special case: only one phantom, it applies to all images
if numel(flist) == 1;
    disp('Only 1 phantom - it applies to all images in this group')
    groups(1,:) = [0 999]
    pause(1);
    return;
end


% For all phantoms...
for i = 1:numel(flist)
    clc;
    disp(char(flist(i)));
    % special case: the phantom contains numbers in its filename
    groups(i,:) = autocorrelate(char(flist(i)))
    pause(1); continue;
    
    % last case: user must manually specify the phantom correlation
    disp('Failed to recognize correlation in filename')
    disp(['Specify which worms this phantom applies to e.g. [01 03]'])
    groups(i,:) = input('Worms: ');
end

if(any(isnan(groups))); error('ADF ERROR: Failed to identify worm numbers for one or more phantoms. Bad naming is likely cause.'); end


end


function gp = autocorrelate(FN)
    medidx = max(strfind(FN,'-'));
    starti = medidx-2;
    endi   = medidx+2;
    gp(1,1) = str2double(FN(starti:medidx-1));
    gp(1,2) = str2double(FN(medidx+1:endi));
end
