# Supplementary material for: Quantitative Assessment of Fat Levels in Caenorhabditis elegans Using Dark Field Microscopy
Source: G3 (Bethesda). 2017 Apr 12;7(6):1811–8. doi: 10.1534/g3.117.040840 (PMC5473760; doi:10.1534/g3.117.040840)
Supplement: Supplementary file 1 [file 1811FileS1.zip › File S1 - Sample data, Software, Protocols/Fat Codes/crop_empty_space_2D.m]

function [XY2,bounds] = crop_empty_space_2D(XY1,buffer)
% Purpose: Crop zero elements from an array while forcing the sizes to be
% compatible with each other. 
% Input1:
% clc;
% disp('Cropping zero elements')
if nargin < 2; buffer = 0; end
% [Xo Yo Zo] = size(XYZ1);
% M0 = max(max(max(XYZ1)));
% m0 = min(min(min(XYZ1)));
% A0 = mean(mean(mean(XYZ1)));
% [M0 m0 A0]
[r,c] = ind2sub(size(XY1),find(XY1 > 0));


xMax = max(r)+buffer;      xMin = min(r)-buffer;
yMax = max(c)+buffer;      yMin = min(c)-buffer;

XY2 = XY1(xMin:xMax,yMin:yMax);
bounds.xMax = xMax;
bounds.yMax = yMax;
bounds.xMin = xMin;
bounds.yMin = yMin;
end
