# Supplementary material for: Quantitative Assessment of Fat Levels in Caenorhabditis elegans Using Dark Field Microscopy
Source: G3 (Bethesda). 2017 Apr 12;7(6):1811–8. doi: 10.1534/g3.117.040840 (PMC5473760; doi:10.1534/g3.117.040840)
Supplement: Supplementary file 1 [file 1811FileS1.zip › File S1 - Sample data, Software, Protocols/Fat Codes/FAT_camera_background.m]

% FAT_camera_background.m
%
% Record the background intensity of your camera in this function. To do
% this, you should take an image with all light to the camera blocked, and
% then compute the mean pixel value of that image.
%
% For example, you can use FAT_img2mat.m to convert the image to mat data,
% and then view it with View_Mat_Multiple (see script Fouad2016) to get the
% average. 
%
% Our camera had a background intensity of 99 (out of 4095). For the
% demonstration data files, this background has already been subtracted, so
% the background value here is set to 0. 


function BG = FAT_camera_background()
    BG = 0;
end
