# Supplementary material for: Quantitative Assessment of Fat Levels in Caenorhabditis elegans Using Dark Field Microscopy
Source: G3 (Bethesda). 2017 Apr 12;7(6):1811–8. doi: 10.1534/g3.117.040840 (PMC5473760; doi:10.1534/g3.117.040840)
Supplement: Supplementary file 1 [file 1811FileS1.zip › File S1 - Sample data, Software, Protocols/Fat Codes/FAT_default_dir.m]

% FAT_default_dir.m
% Anthony Fouad
%
% This function sets the default for the PARENT FOLDER (see below). 
%
%-------------------------------------------------------------------------%
% 
% 2016 Fat standard directory layout:
%
%       Parent folder for the entire series of experiments (everything you 
%           |                                want in the final scatterplot)
%           |
%           O-->Individual experiment folders
%                   |
%                   |
%                   O-->"DF" folder (for darkfield) and "ORO" folder (for 
%                            |              brightfield oil red o images)
%                            |                                  
%                            O--> Individual .mat files containing images
%                                   of each phantom or worm. 
%
%-------------------------------------------------------------------------%


function DIR = FAT_default_dir()

    % Set directory
    DIR = 'C:\Fat Sample Data';
    cd(DIR);
    
end
