# Supplementary material for: Quantitative Assessment of Fat Levels in Caenorhabditis elegans Using Dark Field Microscopy
Source: G3 (Bethesda). 2017 Apr 12;7(6):1811–8. doi: 10.1534/g3.117.040840 (PMC5473760; doi:10.1534/g3.117.040840)
Supplement: Supplementary file 1 [file 1811FileS1.zip › File S1 - Sample data, Software, Protocols/Fat Codes/FAT_display_scattering_density.m]

% FAT_display_scattering_density.m
% Anthony Fouad
% Fang-Yen Lab
% Fall 2016
%
% Display the individual and mean scattering density for each processed
% data file found in the directory start_path


function DataCell = FAT_display_scattering_density(start_path)

% Get all mat files in the path

    [d,N] = verify_dirlist(dir(start_path),0,'.mat');
    
% Preformat the output cell
    DataCell        = cell(2,4);
    DataCell{1,1}   = 'File';
    DataCell{1,2}   = 'Mean';
    DataCell{1,3}   = 'SEM';
    DataCell{1,4}   = 'Individual';
    
% Analyze each file that contains All_Worms_DF data
    ct = 1;
    for n = 1:N
        
        % Get the current file name
        fname = fullfile(start_path,d(n).name);
        
        % Load its data
        STRUCT = load(fname);
        
        % If it is not a processed data file, don't analyze it
        if ~isfield(STRUCT,'All_Worms_DF'); continue; end
        ct = ct+1;
        
        All_Worms_DF    = STRUCT.All_Worms_DF;
        J               = numel(All_Worms_DF);
        this_scattering = zeros(J,1);
        
        for j = 1:J
            
            % Get the image of only the worm
            img     = uint16(All_Worms_DF(j).Dark.img) .* uint16(All_Worms_DF(j).Dark.Mask);
            
            % Sum the worm pixels
            scatt   = sum(img(:));
            
            % Sum the mask pixels (to get worm area)
            area    = sum(All_Worms_DF(j).Dark.Mask(:));
            
            % Get scattering density
            this_scattering(j) = scatt/area;
            
        end
        
        % Organize info about the scattering density 
        DataCell{ct,1} = d(n).name;
        DataCell{ct,2} = mean(this_scattering);
        DataCell{ct,3} = std(this_scattering) / sqrt(J);
        DataCell{ct,4} = this_scattering;
    end

% Display results
        clc; disp(DataCell);
    
end
