# Supplementary material for: Quantitative Assessment of Fat Levels in Caenorhabditis elegans Using Dark Field Microscopy
Source: G3 (Bethesda). 2017 Apr 12;7(6):1811–8. doi: 10.1534/g3.117.040840 (PMC5473760; doi:10.1534/g3.117.040840)
Supplement: Supplementary file 1 [file 1811FileS1.zip › File S1 - Sample data, Software, Protocols/Fat Codes/FAT_equilize_images.m]

% FAT_equilize_images.m
% Anthony Fouad
% Fang-Yen Lab
% Summer 2014
%
% Use this function, in conjunction with phantom images, to normalize the
% intensities of all samples to be as if they were acquired under identical
% lighting conditions. 
%
%   -Every image must correspond to a phantom image. One phantom image can 
%       be used for multiple worm images.
%
%   -Naming convention of all images is essential. Example: 
%       2014_06_18_DFN2_Phantom_Worms_01-17.mat     ----> For a phantom
%       2014_06_18_DFN2_Worm01.mat                  ----> Corresponding worm images
%       2014_06_18_DFN2_Worm02.mat
%                  ...
%       2014_06_18_DFN2_Worm17.mat
%
%   -Can be used for any type of image; brightfield, darkfield, stained,
%       etc. Only one type of images should be loaded at a time. 

function FAT_equilize_images(flist_img,flist_p,refphant)
clc; warning off;

%% Load the phantoms that everything will be normalized to.
% If you are ADDING data to existing processed data files, you MUST choose
% a phantom that was already processed, and has the label "_CURRENT.mat"

    if nargin < 3;
        msgbox_ADF(['Please load the one Phantom that all previous and future experiments will be normalized to. ',...
            'If you are adding data to what you have already processed, you MUST choose a phantom that has ',...
            'already been processed as well, and therefore contains the text "_CURRENT.mat" in its filename'],...
            'Load global standard');
    end

% Load global reference phantom
    if nargin < 3;
        [RefFile.DF,ptemp] = uigetfile({'*.mat'},'Load image (.mat) file for GLOBAL REFERENCE phantom','MultiSelect','off');
        RefFile.DF = fullfile(ptemp,RefFile.DF);
    else
        RefFile.DF = refphant;
    end

    load(RefFile.DF,'Video'); I = Video(:,:,1); refval.DF = mean(I(:)); clear Video I;

%% Load all images and all phantoms and find the phantom values
% We will normalize all groups to the group with the largest phantom
    choice = 'Yes';
    ct = 0;
    
    if nargin < 3;
        msgbox_ADF('Now, we will start loading NEW data, that has not already been processed.','Load data');
    end
    
    while strcmp(choice,'Yes')

        if nargin < 3
        [flist_img,flist_p,pp,this_type] = LoadFiles();
        else
            this_type   = '';
            iend        = max(strfind(flist_img{1},'\'));
            pp          = flist_img{1}(1:iend);
        end
        
        flist_p = verify_flist(flist_p);
        flist_img=verify_flist(flist_img);
        verify_subtraction(flist_p)
        verify_subtraction(flist_img)
        
        % Find which group this batch of images in - split the loaded stuff if
        % needed.
        [groups] = correlate_phantom_to_file(flist_p);
        for n = 1:numel(flist_p)
            range =  groups(n,:);
            j=0;
            for nn = 1:numel(flist_img)
               WormNum = wormID(char(flist_img(nn)));
               if WormNum>=range(1) && WormNum<= range(2)
                   j=j+1;
                   FNi = char(flist_img(nn));
                   this_list{j} = FNi;                % Put all the images for this phantom value in a list. 
               end
            end

            ct = ct+1;

            % Get the phantom value
            FNp     = char(flist_p(n));
            load(FNp);
            I       = Video(:,:,1);

            % Store all data to struct for use
            ALL_DATA(ct).type           = this_type;
            ALL_DATA(ct).PhantomName    = FNp;
            ALL_DATA(ct).range          = range;
            ALL_DATA(ct).imlist         = this_list';
            ALL_DATA(ct).path           = pp;
            ALL_DATA(ct).PhantomVal     = mean(I(:));
            clear this_list;

        end

        if nargin < 3;
            choice = questdlg('Do you want to load another group of images of this type?','Load More?', 'Yes','No','No');
        else
            choice = 'No';
        end
    end

ALL_DATA_DF =  ALL_DATA;
beep;
pause(2);

%% Find correction factors for ORO and for DF

% Get all phantom intensities for ORO
    ALL_DATA_DF  = correction_factors(ALL_DATA_DF,refval.DF);

%% Normalize all images and save backups of the originals.

    adjust_images(ALL_DATA_DF);
    adjust_phantoms(ALL_DATA_DF);
    
end

%%
function [flist_img,flist_p,pp,type] = LoadFiles()
% Manually load files
    %type = questdlg('Is it ORO or Darkfield?','ORO or DF','ORO', 'DF', 'ORO');
    type = '';
    
    [flist_img,pp] = uigetfile({'*.mat'},['Load ' type '(.mat) WORM IMAGES for ALL worms'],...
        'MultiSelect','on'); pause(0.1); cd(pp);
    if ~iscell(flist_img); flist_img = {flist_img}; end
    if ~iscolumn(flist_img); flist_img = flist_img'; end
    
    [flist_p,pp] = uigetfile({'*.mat'},['Load (.mat)' type ' PHANTOM IMAGES for ALL worms'],...
        'MultiSelect','on'); pause(0.1); cd(pp);
    if ~iscell(flist_p); flist_p = {flist_p}; end
    if ~iscolumn(flist_p); flist_p = flist_p'; end


end

%% 
function adjust_phantoms(data)
    for i = 1:numel(data)
        disp([ num2str(numel(data)-i) ' Files remaining in this group']);
        cd(data(i).path);
        FN = data(i).PhantomName;
        load(FN)
        
        % remove any old labels
        thisFN = strrep(FN,'_CURRENT','');
        thisFN = strrep(thisFN,'_OLD','');

        if exist('expTime','var'); EXP_LO  = expTime; EXP_HI = expTime; end

        
        % Save the old file with the _OLD label
        thisFN2 = strrep(thisFN,'.mat','_OLD.mat');
        save(thisFN2,'Video','EXP_HI','EXP_LO','subtraction_flag','ProcessLog');
        
        % Save the new image and update its log.
        Video = Video./data(i).DivisionFactor;
        thisFN3 = strrep(thisFN,'.mat','_CURRENT.mat');
        save(thisFN3,'Video','EXP_HI','EXP_LO','subtraction_flag','ProcessLog');
        UpdateLog(thisFN3,data(i).DivisionFactor);
    end
end


%%
function adjust_images(data)
% save backups AND adjust the images.
    for i = 1:numel(data)
        % Go to the path corresponding to this group
        cd(data(i).path);
        
        for j = 1:numel(data(i).imlist')
            clc; disp(['Divide by' num2str(data(i).DivisionFactor) ' | Files remaining in this batch: ' num2str(numel(data(i).imlist')-j)])
            % Adjust the image 
            FN = char(data(i).imlist(j));
            load(FN,'Video','EXP_LO','EXP_HI','expTime','subtraction_flag','ProcessLog');
            
            if exist('expTime','var'); EXP_LO  = expTime; EXP_HI = expTime; end
            
            Video = Video./data(i).DivisionFactor;
            save(FN,'Video','EXP_LO','EXP_HI','subtraction_flag','ProcessLog');
            UpdateLog(FN,data(i).DivisionFactor);
        end
    end
end

%%
function UpdateLog(fname,factor)
try load(fname,'ProcessLog'); [row,~] = size(ProcessLog); catch; row = 0; end
    
    ProcessLog{row+1,1} = date;
    t = clock;
    ProcessLog{row+1,2} = [num2str(t(4)) ':' num2str(t(5)) ':' num2str(t(6))] ;
    ProcessLog{row+1,3} = ['Divided image by: ' num2str(factor)];
    
    save(fname,'ProcessLog','-append')
end

%%
function data = correction_factors(data,refval)
% finds the correction (division) factors for every entry in each list. 
% assumes background 98.6 was subtracted first. 
for n = 1:numel(data)
    tempMEA(n) = double(data(n).PhantomVal);
end

% Calculate the correction factor for all
DivisionFactors = tempMEA./refval;

for n = 1:numel(data)
    data(n).DivisionFactor = DivisionFactors(n);
    
    if n ==1
       if  abs(1-data(n).DivisionFactor)>1
          %he = errordlg(['WARNING: DIVISION FACTOR DIFFERS BY 10% OR MORE',...
              %' in file:' data.path]);
          %uiwait(he);
       end
    end
end

end

%% Ensure that files were background subtracted first
function verify_subtraction(flist)
    for i = 1:numel(flist)
        FN = char(flist(i));
        load(FN,'subtraction_flag');
        if ~exist('subtraction_flag','var');
            error(['ADF ERROR: One or more files in this group was not background subtracted yet! ',...
                'Please review the FAT_main helpfile for directions']);
        end
    end
end
