# Supplementary material for: Quantitative Assessment of Fat Levels in Caenorhabditis elegans Using Dark Field Microscopy
Source: G3 (Bethesda). 2017 Apr 12;7(6):1811–8. doi: 10.1534/g3.117.040840 (PMC5473760; doi:10.1534/g3.117.040840)
Supplement: Supplementary file 1 [file 1811FileS1.zip › File S1 - Sample data, Software, Protocols/Fat Codes/FAT_equilize_images_all_v2016a.m]

% FAT_equilize_images_all_v2016a.m
% Anthony Fouad
%
% Wrapper for FAT_equilize images. Auto sorts images by type (filename
% should contain DF, BF or GFP, or ORO, and then sends them to FAT_equilize
% images
%
% 
% Requires the 2016 Fat standard directory layout:
%
%-------------------------------------------------------------------------%
% 
% 2016 Fat standard directory layout:
%
%       Parent folder for the entire series of experiments (everything you 
%           |                                want in the final scatterplot)
%           |
%           O-->Individual experiment folders
%                   |
%                   |
%                   O-->"DF" folder (for darkfield) and "ORO" folder (for 
%                            |              brightfield oil red o images)
%                            |                                  
%                            O--> Individual .mat files containing images
%                                   of each phantom or worm. 
%
%-------------------------------------------------------------------------%
%
%
%
% Requires the 2016 Fat standard naming conventions:
%
%   PHANTOM IMAGES:
%       Filename must contain *strain name*,"hant", and "DF" or "ORO"
%
%   WORM IAMGES:
%       Filename must contain the worm WORM and a 2-digit number, 01 02...10 11...


function FAT_equilize_images_all_v2016a()

% Select ref phantoms of all types
    msgbox_ADF('Select REFERENCE phantom to use for all experiments')
    [f_ref,p_ref] = uigetfile('*.mat','Select REFERENCE phantom',...
                              'Multiselect','on',FAT_default_dir);
    
% Select all directories     
    msgbox_ADF('Navigate to the parent folder for the entire data collection');
    start_path = uigetdir(FAT_default_dir);
    D = dir(start_path);
    [D,N] = verify_dirlist(D,1);
    
% Cycle through each folder, extract the name and path of all of each type 
% of image (DF, BF, ORO)
    typelist     = {'DF'};

    for n = 1:N
        for t = 1:numel(typelist)
                   
            % Define the current path
            this_path = fullfile(start_path,D(n).name,typelist{t});
            if ~isdir(this_path); 
                fprintf('Path does not exist:\t\t%s\n',this_path)
                continue; 
            end
            
            % Get all files within the particular path
            d = dir(this_path);
            d = verify_dirlist(d,0,'.mat','Temp');
        
            % find all darkfield images and phantoms within the path
            [thislist,thisphantlist,thisrefphant] = findtype(d,typelist{t},...
                                                             f_ref,this_path);
            thisrefphant = fullfile(p_ref,thisrefphant);
        
            % Find if anything here has been processed already. If So, SKIP
            if isempty(thislist); disp('SKIPPING (NO FILES FOUND)...'); pause(1); continue; end

            toskip = 0;
            for j = 1:numel(thisphantlist); 
                if ~isempty(strfind(thisphantlist{j},'CURRENT')); toskip=1; 
                end; 
            end

            if toskip; disp('SKIPPING ALREADY DONE...'); pause(1); continue; end
        
        % Preview to the user
        clc;
        fprintf('Normalizing the file:\t\t\t%s\nAnd this phantom:\t\t\t\t%s\nAnd %d others to Reference:\t\t%s\n',...
                strrep(thislist{1},this_path,''),...
                strrep(thisphantlist{1},this_path,''),...
                numel(thislist),...
                strrep(thisrefphant,p_ref,''));
        pause(2);
        
        % Send the file list, phantom list, and reference to FAT_equilize
        % images for normalization.
            FAT_equilize_images(thislist,thisphantlist,thisrefphant);
                          
        end
    end
end

function [list,phantlist,refphant] = findtype(d,type,f_ref,this_path)

if ~iscell(f_ref); f_ref = {f_ref}; end

% assemble file list for this directory
N = numel(d);
allfiles = cell([N,1]);
alltypes = cell([N,1]);
allphants= zeros([N,1]);
isthistype = zeros([N,1]);

for i = 1:N; allfiles{i} = d(i).name; end

% Find all types
for i = 1:N; [alltypes{i},allphants(i)] = classify_file(allfiles{i}); end

% Pick out the ones of a certain type
for i = 1:N; if strcmpi(type,alltypes{i}) && allphants(i)==0; isthistype(i) = 1; end; end
idx   = find(isthistype==1);

    if isempty(idx);
        list = {};
        phantlist = {};
        refphant  = {};
        return;
    end
        

    % Pick out all the "this type" ones and list them
    list = cell([length(idx),1]);
    for i = idx(1):idx(end); 
        list{i+1-idx(1)} = fullfile(this_path,allfiles{i}); 
    end

% Pick out all the phantoms for this type
isthistype = zeros([N,1]);
for i = 1:N; if strcmpi(type,alltypes{i}) && allphants(i)==1; isthistype(i) = 1; end; end
idx = find(isthistype==1);

    % Pick out all the "this type" ones and list them
    phantlist = cell([length(idx),1]);
    for i = idx(1):idx(end); 
        phantlist{i+1-idx(1)} = fullfile(this_path,allfiles{i}); 
    end
    
% Find which of the reference phantoms matches these images
for i = 1:numel(f_ref);
    if strfind(f_ref{i},type)
        refphant = f_ref{i}; break;
    end 
end

end


function [type,phant] = classify_file(fname)
    
    % Check if a phantom type
    isphantom = ~isempty(strfind(upper(fname),'HANT'));
    if isphantom; phant = 1; else phant = 0; end
    
    % Check if a worm image type
    isdf = ~isempty(strfind(upper(fname),'DF'));
    isbf = ~isempty(strfind(upper(fname),'GFP'));
    isoro= ~isempty(strfind(upper(fname),'ORO'));
    
    % Make sure it was not identified twice or not at all
    if sum([isdf, isbf, isoro])>2; error(['ADF ERROR: File was classified as multiple types:',fname]);end
    
    % return the appropriate type
    if      isdf; type = 'DF'; 
    elseif  isbf; type = 'BF'; 
    elseif  isoro;type = 'ORO';
    else          type = 'NONE';
    end
    
end
