# Supplementary material for: Quantitative Assessment of Fat Levels in Caenorhabditis elegans Using Dark Field Microscopy
Source: G3 (Bethesda). 2017 Apr 12;7(6):1811–8. doi: 10.1534/g3.117.040840 (PMC5473760; doi:10.1534/g3.117.040840)
Supplement: Supplementary file 1 [file 1811FileS1.zip › File S1 - Sample data, Software, Protocols/Fat Codes/FAT_img2mat.m]

% FAT_img2mat.m
% Anthony Fouad
% Fang-Yen Group
% Fall 2016
%
% Convert an image file (any format that matlab will read) into a .mat file
% containing the image data.
%
% Assumes the 2016 file organization format (see
% Fouad2016_DarkFieldIMageAnalysis.m)
%
% INPUTS:
%
%   1.      p       -   2016 version parent path
%
%   2.      ftype   -   type of file to look for within this subfolders of
%                       this path. Example '.tif'
%
%


function FAT_img2mat(start_path,ftype)

% Get image parent path
    clc;
    if nargin<1;
        start_path = uigetdir('','Select directory with images');
    end
    
% Get image type
    if nargin < 2
        ftype = input('Type the image type (.jpg, .png, .tif, etc) ---->','s');
    end
    
% Validate image type    
    if isempty(strfind(ftype,'.'))
        ftype = ['.' ftype];
    end
    assert(numel(ftype)==4,sprintf('ftype "%s" is invalid. It must have 4 characters',ftype));
    
% Find all folders in the image path    
    [D,N] = verify_dirlist(dir(start_path),1);

% Convert the files to matlab data compatible with the fat analysis codes
% Cycle through all images and convert them

    for n = 1:N
        
       % Subtract darkfield subfolder, if it exists
       this_p = fullfile(start_path,D(n).name,'DF');
       if isdir(this_p)
            batch_export(this_p,ftype);
       else
           fprintf('WARNING: Could not find directory:\t\t%s\n',this_p);
       end
    end
    
end


function batch_export(this_p,ftype)

% Retrieve files from this path
    d = dir(this_p);
    d = verify_dirlist(d,0,ftype);

    
% Cycle through files in this folder and export them
    for i = 1:length(d)
        
        % Set file to load
        fprintf('Writing frame number %d\n',i);
        fname = fullfile(this_p,d(i).name);
       
        % Export the image as .mat data
        export_mat_image(fname,ftype);
    end
end


function export_mat_image(fname,ftype)

% Load image
    img     = imread(fname);            % Read the image
    Video   = repmat(img,[1 1 2]);      % Our camera software saved two frames, one at high exposure and one at low.
    EXP_HI  = 2;                        % Set dummy information for exposure values. These are not needed.
    EXP_LO  = 1;

% Set output file name
    fout    = strrep(fname,ftype,'.mat');

% Save .mat file
    save(fout,'Video','EXP_HI','EXP_LO');

end
