# Supplementary material for: Quantitative Assessment of Fat Levels in Caenorhabditis elegans Using Dark Field Microscopy
Source: G3 (Bethesda). 2017 Apr 12;7(6):1811–8. doi: 10.1534/g3.117.040840 (PMC5473760; doi:10.1534/g3.117.040840)
Supplement: Supplementary file 1 [file 1811FileS1.zip › File S1 - Sample data, Software, Protocols/Fat Codes/FAT_recognize_strain.m]

function [ Strain ] = FAT_recognize_strain( FN )
% Recognizes the strain of a worm in an image by interpereting the filename
% of the image.
FN = upper(FN);
all_strains = { 'N2','DAF2','EAT2',...
                'GLO1','GLO3','GLO4',...
                'DR1565','DR1572',...
                'FQ27','FQ77','CB151','DG1856','YX89',...
                'HY520','CE541','NL1142','CB1370','DA1113'};

for i = 1:length(all_strains)
    if ~isempty(strfind(FN,char(all_strains(i))))
        Strain = char(all_strains(i));
    end
end

% Verify that the strain was recognized
    if ~exist('Strain','var')
        Strain = 'Failure to recognize strain in this file. Please edit FAT_recognize_strain';
    end

end                                   
