# Supplementary material for: Quantitative Assessment of Fat Levels in Caenorhabditis elegans Using Dark Field Microscopy
Source: G3 (Bethesda). 2017 Apr 12;7(6):1811–8. doi: 10.1534/g3.117.040840 (PMC5473760; doi:10.1534/g3.117.040840)
Supplement: Supplementary file 1 [file 1811FileS1.zip › File S1 - Sample data, Software, Protocols/Fat Codes/FAT_segment_darkfield.m]

% FAT_analyze_darkfield.m
% Anthony Fouad
% Fang-Yen Group
% Updated September 24, 2016
%
% This function is used to measure the average pixel intensity per area of
% worms in a set of images. 


function FAT_segment_darkfield()

% Set default parameters
    params = parameters();
    
% Complete the requested analysis 
    analyze_darkfield_images(params);

end


%-------------------------------------------------------------------------%
%                        DARKFIELD IMAGE PROCESS                          %
%-------------------------------------------------------------------------%

function analyze_darkfield_images(params,filepath,maskflag,fmask,pmask)
    
% Load
    if ~exist('path','var')
        msgbox_ADF('Navigate to the path of the SPECIFIC EXPERIMENT you want to analyze'); 
        filepath = uigetdir(FAT_default_dir);
    end
    
    D = verify_dirlist(dir(filepath),0,'DF','HANT');
    D = verify_dirlist(D,       0, '.mat');
    flist = cell([numel(D),1]);
    for d = 1:numel(D); flist{d,1} = D(d).name; end
    
% Background Subtraction
    if ~exist('maskflag','var')
        maskflag = questdlg('Are you re-doing an analysis from before, and want to load the same background location and worm segmentation?','Load Masks','YES','NO','NO');
    end
    
    if strcmpi(maskflag,'NO');
        msg = msgbox('Select BACKGROUND areas in all these  images'); uiwait(msg);

        for n = 1:numel(flist)
            
            % Select this filename
            FN = fullfile(filepath,flist{n});
            load(FN);
            All_Worms_DF(n).Label  = FN; %#ok<*AGROW>
            All_Worms_DF(n).Strain = FAT_recognize_strain(FN);

            % Find out which exposure is higher, and use that one
            hiidx = 1;
            if exist('EXP_HI','var') && exist('EXP_LO','var')
                if  EXP_HI>EXP_LO; 
                        hiidx = 1; 
                else hiidx=2; 
                end
            end
            
            % Retrieve the iamge
            img = single(Video(:,:,hiidx)); %#ok<*NODEF>
            BackgroundMask  = point2mask(img,20);
            All_Worms_DF(n).Dark.Background = single(img).*single(BackgroundMask);
            All_Worms_DF(n).Dark.BackgroundMask = BackgroundMask;
            
            BG = mean(All_Worms_DF(n).Dark.Background (All_Worms_DF(n).Dark.Background  ~=0));
            img = img - BG;
            img(img<0) = 0;

            All_Worms_DF(n).Dark.img = img;
        end
    else
        % Select the file
        
        if ~exist('fmask','var') || ~exist('pmask','var')
           [fmask,pmask] = uigetfile('*.*','Load (.mat) processed results file containing masks for all these files',...
                'MultiSelect','off'); 
        end

        % Load the new all_worms_df for masks
        VARS=load(fullfile(pmask,fmask),'All_Worms_ORO','All_Worms_DF');

        % Call it something else
        try All_Worms_DF_masks    = VARS.All_Worms_ORO; 
        catch; All_Worms_DF_masks = VARS.All_Worms_DF; 
        end
        
        % If an ORO mask was loaded, we need to convert it to an ORO
        % mask.
        if isfield(VARS,'All_Worms_ORO');
            for k = 1:numel(All_Worms_DF_masks)
               All_Worms_DF_masks(k).Dark.BackgroundMask = All_Worms_DF_masks(k).Background.Mask;
               All_Worms_DF_masks(k).Dark.Mask = All_Worms_DF_masks(k).Mask;           
            end
        end

        % Load the masks
        unused = [];
        
        % Check whether matching filenames exist. IF NOT - use "n" indexing
        nflag  = check_masks(flist,All_Worms_DF_masks);
        
        % Cycle through the files and subtract the appropriate mask
        for n = 1:numel(flist)

            % Find which mask to use
            maskidx   = get_mask_idx(flist{n},All_Worms_DF_masks,n,nflag);

            % Make sure a mask was found. 
            if maskidx==0
               unused = cat(1,unused,n);
               continue;
            end
            
            FN = fullfile(filepath,flist{n});
            load(FN);
            All_Worms_DF(n).Label  = FN; %#ok<*AGROW>
            All_Worms_DF(n).Strain = FAT_recognize_strain(FN);

            % Find out which exposure is higher
            hiidx = 1;
            if exist('EXP_HI','var') && exist('EXP_LO','var')
                if  EXP_HI>=EXP_LO; 
                        hiidx = 1; 
                else hiidx=2; 
                end
            end
            
            % Retrieve the image frame
            img = single(Video(:,:,hiidx)); %#ok<*NODEF>
            BackgroundMask  = All_Worms_DF_masks(maskidx).Dark.Background>0;
            All_Worms_DF(n).Dark.Background = img.*single(BackgroundMask);
            All_Worms_DF(n).Dark.BackgroundMask = BackgroundMask;
            
            BG = mean(All_Worms_DF(n).Dark.Background (All_Worms_DF(n).Dark.Background  ~=0));
            img = img - BG;
            img(img<0) = 0;

            All_Worms_DF(n).Dark.img = img;            
            
        end

        % Remove unused entries
        All_Worms_DF(unused(unused<=numel(All_Worms_DF))) =[];                
        
    end

% Worm Area
    
    if strcmpi(maskflag,'NO');
        
        % Get the threshold to use for this experiment
        LO = prctile(img(:),5);
        HI = prctile(img(:),95);
        close all; 
        params.DF.thresh = FAT_select_thresh(img,LO,HI,0,params);
        
        % Cycle through all images and segment them
        for n = 1:numel(All_Worms_DF)
            img = All_Worms_DF(n).Dark.img;

                % Filter and smoothen the image to improve segmentation
                BW = medfilt2(img,params.DF.filt);
                BW = BW>params.DF.thresh;
                SE = params.DF.SE;
                BW = imdilate(BW,SE);
                BW = imerode(BW,SE);
                BWtest = remove_relatively_small(BW,.999);

            h=figure(1); imagesc(BW); hold on;  axis equal;  contour(BWtest,'r'); hold off; colormap gray;
            pause(0.6);
            
            Refine = questdlg('Manually refine the segmentation?','Manual Refine','YES','NO','YES'); 
                if strcmp(Refine,'YES'); 
                   BWrefined = roipoly(normalize2uint8(img(:,:,1))); 
                   BW = BW .* BWrefined;
                   close(h);
                end
                
          % Display the final image to the user      
          BW = remove_relatively_small(BW,0.999);
          All_Worms_DF(n).Dark.Mask = BW;
          All_Worms_DF(n).Dark.Area = sum(BW(:));
          All_Worms_DF(n).img = double(All_Worms_DF(n).Dark.Mask ).*double(All_Worms_DF(n).Dark.img);
          figure(1); imagesc(All_Worms_DF(n).img); axis equal; hold on; contour(All_Worms_DF(n).Dark.Mask,'r'); hold off; colormap gray;
          pause(1);
          
        end
    else
        for n = 1:numel(All_Worms_DF)

            % Retrieve the mask
            FN = fullfile(filepath,flist{n});
            load(FN);
            try; mask = All_Worms_DF_masks(n).Mask; end
            try; mask = All_Worms_DF_masks(n).Dark.Mask; end
            All_Worms_DF(n).Dark.Area = sum(mask(:));
            All_Worms_DF(n).Dark.Mask = mask;
            
            % multiplying mask .* image is not needed here - done in plot
            figure(1), imagesc(double(mask).*double(All_Worms_DF(n).Dark.img)); colormap gray; pause(1.5);
        end        
    end
        

% Worm scattering
    for n = 1:numel(All_Worms_DF)
        Mask = All_Worms_DF(n).Dark.Mask;
        img = All_Worms_DF(n).Dark.img;
        To_Count = img.*single(Mask);
        %figure(1), imagesc(To_Count); colormap gray;
        All_Worms_DF(n).Dark.Scattering = sum(To_Count(:)) / All_Worms_DF(n).Dark.Area;
    end


    % Save Results
    clc;
    disp(['Saving files starting with: ' flist{1}]);
    if ~exist('pmask','var')
        fout = fullfile(FAT_default_dir,[input('Output file name (NOT including .mat)?       ','s') '.mat']);
    else
       % Default save directory
       fout = fullfile(FAT_default_dir,fmask);
    end
    disp('Saving file.....'); 
    disp(fout); 
    save(fout,'All_Worms_DF','params'); 
    disp('Done');    

end


% Helper: Set default parameters. 

function params = parameters()
% DF: strel for dilate                      SE = strel('square',6);
% DF: Smoothing filter                      BW = medfilt2(img,[5 5]);
% DF: threshold for area
%
% ORO: Threshold for worm area :            40
% ORO: Threshold for FracFat-Leica:         110
% ORO: Threshold for FracFat-Coolsnap:      
% ORO: SE for erosion:                      SE = strel('square',2);


t = clock;

% Record date and time of process
params.DATE_OF_PROCESS = date;
params.TIME_OF_PROCESS = [num2str(t(4)) ':' num2str(t(5)) ':' char(vpa(t(6),2))];

% Set default values for darkfield parameters
params.DF.SE = strel('disk',4);
params.DF.filt = [5 5];
params.DF.thresh = 'NULL';

% Set default values for ORO parameters
params.ORO.thresh.area.leica = 40;
params.ORO.thresh.area.coolsnap = 'NULL';
params.ORO.thresh.frac.leica = 110;
params.ORO.thresh.frac.coolsnap = 1800;
params.ORO.SE = strel('disk',4);

end


% Helper: Check masks. Make sure that at least one image in the flist has a
% valid mask. If not, return a value of 1, which means we are going to
% count through the masks blindly, without comparing file names to mask
% names. 

function nflag  = check_masks(flist,MaskStruct)

    nflag = 1;
    
    for n = 1:numel(flist)
        
         % Set nflag to 0 to sample what happens when label matching is used.
        idx    =  get_mask_idx(flist{n},MaskStruct,n,0);
        
        % If an index was found, we do NOT need to use nflag and can use label matching.
        if idx >= 1; nflag = 0; return; end
    end

end
