# Supplementary material for: Quantitative Assessment of Fat Levels in Caenorhabditis elegans Using Dark Field Microscopy
Source: G3 (Bethesda). 2017 Apr 12;7(6):1811–8. doi: 10.1534/g3.117.040840 (PMC5473760; doi:10.1534/g3.117.040840)
Supplement: Supplementary file 1 [file 1811FileS1.zip › File S1 - Sample data, Software, Protocols/Fat Codes/FAT_select_thresh.m]

function varargout = FAT_select_thresh(varargin)
% 

% Last Modified by GUIDE v2.5 04-Dec-2013 16:03:52

% Begin initialization code - DO NOT EDIT
gui_Singleton = 1;
gui_State = struct('gui_Name',       mfilename, ...
                   'gui_Singleton',  gui_Singleton, ...
                   'gui_OpeningFcn', @FAT_select_thresh_OpeningFcn, ...
                   'gui_OutputFcn',  @FAT_select_thresh_OutputFcn, ...
                   'gui_LayoutFcn',  [] , ...
                   'gui_Callback',   []);
if nargin && ischar(varargin{1})
    gui_State.gui_Callback = str2func(varargin{1});
end

if nargout
    [varargout{1:nargout}] = gui_mainfcn(gui_State, varargin{:});
else
    gui_mainfcn(gui_State, varargin{:});
end
% End initialization code - DO NOT EDIT


function FAT_select_thresh_OpeningFcn(hObject, eventdata, handles, varargin)
% This function has no output args, see OutputFcn.
% hObject    handle to figure
% eventdata  reserved - to be defined in a future version of MATLAB
% handles    structure with handles and user data (see GUIDATA)
% varargin   command line arguments to FAT_select_thresh (see VARARGIN)
warning on;
% Choose default command line output for FAT_select_thresh
handles.output = hObject;
if nargin<4; error('ADF ERROR: Need to specify the input image'); end
clc;
% Load the input image, subtract BG.
img = varargin{1}; figure(891);
LO = varargin{2};
HI = varargin{3};
p  = varargin{5};
handles.p = p;

try; maskflag = varargin{4}; catch; maskflag = 0; end
figure(891);
if(maskflag);
    msg = msgbox('THRESHOLD FINDER: Select WORM to use','Select background'); uiwait(msg);
    handles.wormmask = roipoly(normalize2uint8(img(:,:,1)));
else
    handles.wormmask = ones([size(img,1) size(img,2)]);
end

handles.img = img;

% Set up initial thresh
handles.thresh = LO;
set(handles.ThreshText,'String',num2str(handles.thresh));
set(handles.slider1,'MIN',LO,'Max',HI,'value',LO);

% View the images
handles.BW = handles.img > handles.thresh;
View_Side_By_Side(handles)

% Update handles structure
guidata(hObject, handles);
uiwait(handles.figure1);


function View_Side_By_Side(handles)
% Set up initial thresh

BW = int16(handles.BW.*handles.wormmask);
[BW,bounds] = crop_empty_space_2D(BW,0);
BW = bwareaopen(BW,15);

figure(2); h(2) = subplot(1,2,2); imagesc(BW);
title('Segmentation','FontSize',16,'Color','w'); axis equal off;

img = handles.img(bounds.xMin:bounds.xMax,bounds.yMin:bounds.yMax); 
figure(2); h(1) = subplot(1,2,1); cla; imagesc(img);  axis equal off; colormap hot; hold off;
title('Image','FontSize',16,'Color','w'); axis off;
linkaxes(h);
% Overlay the contour
% try
%     BW = remove_relatively_small(BW,.75);
%     E = edge(BW,'canny');
% 
%     hold on;
%     [x,y] = find(E==1);
% 
%     subplot(1,2,1);
%     plot(y,x,'.g','LineWidth',1,'MarkerSize',4);
%     hold off;
% end

set(gcf,'color','k')


function varargout = FAT_select_thresh_OutputFcn(hObject, eventdata, handles) 
varargout{1} = handles.thresh;
disp(['Returning threshold: ' num2str(handles.thresh)]); 
pause(2);
% The figure can be deleted now
close all;
% delete(handles.figure1);


function slider1_Callback(hObject, eventdata, handles)
handles.thresh = get(hObject,'value');
set(handles.ThreshText,'String',num2str(handles.thresh));
    p  = handles.p;
    BW = medfilt2(handles.img,p.DF.filt);
    BW = BW>handles.thresh;
    SE = p.DF.SE;
    BW = imdilate(BW,SE);
    BW = imerode(BW,SE);
    %BW = remove_relatively_small(BW,.999);
handles.BW = BW;

View_Side_By_Side(handles)
guidata(hObject,handles);


function slider1_CreateFcn(hObject, eventdata, handles)
if isequal(get(hObject,'BackgroundColor'), get(0,'defaultUicontrolBackgroundColor'))
    set(hObject,'BackgroundColor',[.9 .9 .9]);
end


function figure1_CloseRequestFcn(hObject, eventdata, handles)
if isequal(get(hObject, 'waitstatus'), 'waiting')
    % The GUI is still in UIWAIT, us UIRESUME
    uiresume(hObject);
else
    % The GUI is no longer waiting, just close it
    delete(hObject);
end
