# Supplementary material for: Quantitative Assessment of Fat Levels in Caenorhabditis elegans Using Dark Field Microscopy
Source: G3 (Bethesda). 2017 Apr 12;7(6):1811–8. doi: 10.1534/g3.117.040840 (PMC5473760; doi:10.1534/g3.117.040840)
Supplement: Supplementary file 1 [file 1811FileS1.zip › File S1 - Sample data, Software, Protocols/Fat Codes/FAT_set_ref_phantom.m]

% FAT_set_ref_phantom.m
% Anthony Fouad
%
% Select one phantom image to be the "Reference" phantom, and move a copy
% of it to the parent directory for this experiment
%
% 


function FAT_set_ref_phantom(start_path)

% Prompt user for file name and path
    msgbox_ADF('Select REFERENCE phantom to use for all experiments')
    [f_ref,p_ref] = uigetfile('*.mat','Select REFERENCE phantom',...
                              'Multiselect','on',FAT_default_dir);
    
% Verify that a phantom file was selecter
    if isempty(strfind(upper(f_ref),'HANT')); error('All phantom file names should contain the word "Phantom"'); end
    if isempty(strfind(upper(f_ref),'DF')); error('All phantom AND image file names should contain the word "DF"'); end
    
                          
% Copy the file to the start path
    fout = fullfile(start_path,'Reference_Phantom_DF.mat');
    fin  = fullfile(p_ref,f_ref);
    copyfile(fin,fout);
                          
% Inform user where the file is located          
    msg = sprintf('REFERENCE PHANTOM has been saved to:\n\n%s\n\nPlease select this phantom when prompted for the REFERENCE phantom',fout);
    msgbox_ADF(msg,'Saved reference phantom');

end
