# Supplementary material for: Quantitative Assessment of Fat Levels in Caenorhabditis elegans Using Dark Field Microscopy
Source: G3 (Bethesda). 2017 Apr 12;7(6):1811–8. doi: 10.1534/g3.117.040840 (PMC5473760; doi:10.1534/g3.117.040840)
Supplement: Supplementary file 1 [file 1811FileS1.zip › File S1 - Sample data, Software, Protocols/Fat Codes/FAT_subtract_global.m]

function FAT_subtract_global(flist,pp)
clc; warning off;
% subtracts the "global" noise of the coolsnap camera, usually around
% 98.6 mean for BOTH exposure times 80 ms and 250 ms. 
choice = 'Yes';
while strcmp(choice,'Yes')

    if nargin < 2
        [flist,pp] = uigetfile({'*.mat'},'Load ALL .mat files, including worms, phantoms, DF, ORO, etc.',...
            'MultiSelect','on'); pause(0.1); cd(pp);
        flist = verify_flist(flist);
        verify_subtraction(flist);
    end
    
    BG = FAT_camera_background();
    
    for i = 1:numel(flist)
        disp(['Files remaining: ' num2str(numel(flist)-i)])
        try;
            verify_subtraction({fullfile(pp,flist{i})});
            FN = fullfile(pp, flist{i});
            load(FN)
            Video = Video - BG; Video(Video<0) = 0;
            subtraction_flag = ['Subtracted ' num2str(BG)];
            UpdateLog(FN,BG);
            save(FN,'Video','subtraction_flag','-append');
        catch e
            
            if strcmp(e.message,'ADF ERROR: One or more files in this group was subtracted already!')
                disp('SKIPPED ALREADY SUBTRACTED...');
            elseif strcmp(e.message,'Undefined function or variable "Video".')
                disp('SKIPPED NO IMAGE...');
            else
                rethrow(e);
            end
        end
            
    end
            
      
    if nargin < 2
    choice = questdlg('Do you want to load another group of files?',...
        'Load More?',...
        'Yes','No','No');
    else
       choice = 'No'; 
    end
end


end

%% Ensure that files don't get double subtracted
function verify_subtraction(flist)
    for i = 1:numel(flist)
        FN = char(flist(i));
        load(FN,'subtraction_flag');
        if exist('subtraction_flag','var');
            error('ADF ERROR: One or more files in this group was subtracted already!');
        end
    end
end

function UpdateLog(fname,factor)
try load(fname,'ProcessLog'); [row,~] = size(ProcessLog); catch; row = 0; end
    
    ProcessLog{row+1,1} = date;
    t = clock;
    ProcessLog{row+1,2} = [num2str(t(4)) ':' num2str(t(5)) ':' num2str(t(6))] ;
    ProcessLog{row+1,3} = ['Subtracted image by: ' num2str(factor)];
    
    save(fname,'ProcessLog','-append')
end
