# Supplementary material for: Quantitative Assessment of Fat Levels in Caenorhabditis elegans Using Dark Field Microscopy
Source: G3 (Bethesda). 2017 Apr 12;7(6):1811–8. doi: 10.1534/g3.117.040840 (PMC5473760; doi:10.1534/g3.117.040840)
Supplement: Supplementary file 1 [file 1811FileS1.zip › File S1 - Sample data, Software, Protocols/Fat Codes/FAT_subtract_global_all_v2016a.m]

% FAT_subtract_global_all_v2016a.m
% Anthony Fouad
% Fang-Yen lab
% Summer 2016
%
% Wrapper for FAT_subtract_global that works on an entire directory, much
% like FAT_equilize_images_all.m
%
%
% 
% Requires the 2016 Fat standard directory layout:
%
%-------------------------------------------------------------------------%
% 
% 2016 Fat standard directory layout:
%
%       Parent folder for the entire series of experiments (everything you 
%           |                                want in the final scatterplot)
%           |
%           O-->Individual experiment folders
%                   |
%                   |
%                   O-->"DF" folder (for darkfield) and "ORO" folder (for 
%                            |              brightfield oil red o images)
%                            |                                  
%                            O--> Individual .mat files containing images
%                                   of each phantom or worm. 
%
%-------------------------------------------------------------------------%
%
%


function FAT_subtract_global_all_v2016a(start_path)

% Select all directories
    if nargin < 1
        msgbox_ADF('Navigate to the parent folder for the entire data collection');
        start_path = uigetdir(FAT_default_dir);
    end
    D = dir(start_path);
    D = verify_dirlist(D,1);

% Cycle through folders and subtract backgrounds of all images
    for n = 1:length(D)
        
       % Subtract darkfield subfolder, if it exists
       this_p = fullfile(start_path,D(n).name,'DF');
       if isdir(this_p)
            send_to_subtraction(this_p);
       else
           fprintf('WARNING: Could not find directory:\t\t%s\n',this_p);
       end
    end
end


function send_to_subtraction(this_p)

% Get all files within the particular path
    d = dir(this_p);
    d = verify_dirlist(d,0,'.mat');

    this_flist = cell([numel(d),1]);
    for j = 1:numel(d); this_flist{j} = d(j).name; end

% Send the flist for background subtraction
    FAT_subtract_global(this_flist,this_p);
    
end
