# Supplementary material for: Quantitative Assessment of Fat Levels in Caenorhabditis elegans Using Dark Field Microscopy
Source: G3 (Bethesda). 2017 Apr 12;7(6):1811–8. doi: 10.1534/g3.117.040840 (PMC5473760; doi:10.1534/g3.117.040840)
Supplement: Supplementary file 1 [file 1811FileS1.zip › File S1 - Sample data, Software, Protocols/Fat Codes/Fouad2017_DarkFieldImageAnalysis.m]

%% Quantifying scattering density of worms
%   Anthony Fouad
%   Fang-Yen Lab
%   Updated September 24th, 2016
%   This script was verified to run on MATLAB R2015b for Windows. The image
%   processing toolbox is REQUIRED.
%   
%
% Requires the 2016 Fat standard directory layout:
%
%-------------------------------------------------------------------------%
% 
% 2016 Fat standard directory layout (see sample data):
%
%       Parent folder for the entire series of experiments (everything you 
%           |                                want in the final scatterplot)
%           |
%           O-->Individual experiment folders
%                   |
%                   |
%                   O-->"DF" folder (for darkfield) and "ORO" folder (for 
%                            |              brightfield oil red o images)
%                            |                                  
%                            O--> Individual .mat files containing images
%                                   of each phantom or worm. 
%                                   
%                                   PHANTOM IMAGES:
%                                   Filename must contain *strain name*,
%                                   "phant", and "DF" 
%
%                                       EXAMPLE:
%                                       "NL1142_DF_phantom.tif"
%
%                                   WORM IMAGES:
%                                   Filename must contain the worm "WORM##" 
%                                   with a *2-digit* number, 01 02...10...
%                                   
%                                   and "DF"
%
%                                   There must be one file for each worm.
%
%                                       EXAMPLE:
%                                       "NL1142_DF_worm_01.tif"
%                                   
%
%
%-------------------------------------------------------------------------%
%
%

%% Set the background intensity average of the camera (not the images)

    edit FAT_camera_background.m

%% Set the parent folder for your experiment

    edit FAT_default_dir.m
    
%% Convert images to matlab data (.mat)

    % WARNING: Some functions will alter the data in the .mat image files.
    % Please make sure you have a backup, such as your original .tif or
    % .jpg files. 
    
    % Perform conversion
    FAT_img2mat(FAT_default_dir,'.tif');
    
    %% View the .mat images (optional)
    
    View_Mat_Multiple();
    

%% STEP 1: Subtract the global background from all images

    % Subtracts the camera background intensity, set by
    % FAT_camera_background.m
    %
    % WARNING: This function will alter the data in the .mat image files.
    % Please make sure you have a backup, such as your original .tif or
    % .jpg files. 
    %
    % NOTE: This function labels each file after subtracting the
    % background. If you run this function again, it will skip all files
    % that have already been background-subtracted, and only subtract the
    % background from new files. This is useful for adding new data
    % to an experiment that you've already processed. 
    %
    
    FAT_subtract_global_all_v2016a(FAT_default_dir);
    
%% Set one phantom image to be the REFERENCE phantom

    FAT_set_ref_phantom(FAT_default_dir);
    
        
    
%% STEP 2: Correct small variations in lighting using the phantom

    % Corrects small variations in lighting as measured by the scattering 
    % phantom image associated with each experiment.
    %
    % You need to decide in advance which experiment's phantom image you
    % want to use as the reference phantom. I recommend copying this
    % image's .mat file outside the experiment folder and naming it
    % something like, "Reference phantom DF.mat"
    %
    % WARNING: This function will alter the data in the .mat image files.
    % Please make sure you have a backup, such as your original .tif or
    % .jpg files. 
    %
    % NOTE: This function labels each file after correcting the
    % intensity. If you run this function again, it will skip all files
    % that have already been intensity-corrected, and only edit new files. 
    % This is useful for adding new data to an experiment that you've 
    % already processed. 
    %
       
    FAT_equilize_images_all_v2016a()
    
%% STEPS 3 and 4: Subtract local Background and Segment worm

    % Load experiments one at a time (navigate just to the particular
    % experiment's \DF\ folder that you want to analyze. The function walks
    % you through steps 3 and 4. 
    %
    % NOTE: If more than one worm appears in a given image, you must use
    % the "Manually Refine" option to cut out the other worms. 
    %
    % 
    FAT_segment_darkfield()
    
%% STEP 5: Compute and display scattering densities

    FAT_display_scattering_density(FAT_default_dir);
