# Supplementary material for: Quantitative Assessment of Fat Levels in Caenorhabditis elegans Using Dark Field Microscopy
Source: G3 (Bethesda). 2017 Apr 12;7(6):1811–8. doi: 10.1534/g3.117.040840 (PMC5473760; doi:10.1534/g3.117.040840)
Supplement: Supplementary file 1 [file 1811FileS1.zip › File S1 - Sample data, Software, Protocols/Fat Codes/get_mask_idx.m]

% Which which index in an All_Worms_ struct contains your masks.


function idx = get_mask_idx(FN,MaskStruct,n,nflag)

% Attempt to match the filename to the current wormname.
    if isfield(MaskStruct,'Label') && nflag == 0
        idx = 0;
        for k = 1:numel(MaskStruct)
            if ~isempty(strfind(MaskStruct(k).Label,FN))
                idx = k; break;
            end
        end
        
% If we have used up all masks (n mode), exit.         
    elseif nflag == 1 && n > numel(MaskStruct)
        idx = 0;
        
% If names are not available, return the loop index n as a best guess                
    else
        idx = n;
    end

end
