# Supplementary material for: Quantitative Assessment of Fat Levels in Caenorhabditis elegans Using Dark Field Microscopy
Source: G3 (Bethesda). 2017 Apr 12;7(6):1811–8. doi: 10.1534/g3.117.040840 (PMC5473760; doi:10.1534/g3.117.040840)
Supplement: Supplementary file 1 [file 1811FileS1.zip › File S1 - Sample data, Software, Protocols/Fat Codes/msgbox_ADF.m]

function msgHandle = msgbox_ADF(msg,title)
if nargin<2; title = ''; end

fontName = 'Arial';
fontSize = 12;
msgHandle = msgbox( msg, title );

% get handles to the UIControls ([OK] PushButton) and Text
kids0 = findobj( msgHandle, 'Type', 'UIControl' );
kids1 = findobj( msgHandle, 'Type', 'Text' );

% change the font and fontsize
extent0 = get( kids1, 'Extent' ); % text extent in old font
set( [kids0, kids1], 'FontName', fontName, 'FontSize', fontSize );
extent1 = get( kids1, 'Extent' ); % text extent in new font

% need to resize the msgbox object to accommodate new FontName 
% and FontSize
delta = extent1 - extent0; % change in extent
pos = get( msgHandle, 'Position' ); % msgbox current position
pos = pos + delta; % change size of msgbox
set( msgHandle, 'Position', pos ); % set new position
uiwait(msgHandle);

end
