# Supplementary material for: Quantitative Assessment of Fat Levels in Caenorhabditis elegans Using Dark Field Microscopy
Source: G3 (Bethesda). 2017 Apr 12;7(6):1811–8. doi: 10.1534/g3.117.040840 (PMC5473760; doi:10.1534/g3.117.040840)
Supplement: Supplementary file 1 [file 1811FileS1.zip › File S1 - Sample data, Software, Protocols/Fat Codes/normalize21.m]

function v=normalize21(v,m)
if nargin<2,
    m=min(v(:));    
else
    assert(numel(m)==1,'size of input must be 1');    
end
m=double(m);
v=double(v);
v=v-m;
v=v./max(v(:));
