# Supplementary material for: Quantitative Assessment of Fat Levels in Caenorhabditis elegans Using Dark Field Microscopy
Source: G3 (Bethesda). 2017 Apr 12;7(6):1811–8. doi: 10.1534/g3.117.040840 (PMC5473760; doi:10.1534/g3.117.040840)
Supplement: Supplementary file 1 [file 1811FileS1.zip › File S1 - Sample data, Software, Protocols/Fat Codes/point2mask.m]

% point2mask
% Anthony Fouad
%
% INPUTS:
%       - img   : for the size of the mask
%       - r     : radius


function mask = point2mask(img,r)

    % Find the point on the image
    CLIM = [prctile(img(:),1)  ,   prctile(img(:),99)];
    figure(145); clf; imagesc(img,CLIM); colormap gray;
    [x,y] = ginput(1);
    
    % Make sure the point lies in bounds
    x = max([x,1+r]);
    x = min([x,size(img,2)-r]);
    
    y = max([y,1+r]);
    y = min([y,size(img,1)-r]);

    % Initialize mask as zeros
    mask = zeros(size(img));
    
    % Fill in the rectangular area with ones
    mask(y-r:y+r,x-r:x+r) = 1;

end
