# Supplementary material for: Quantitative Assessment of Fat Levels in Caenorhabditis elegans Using Dark Field Microscopy
Source: G3 (Bethesda). 2017 Apr 12;7(6):1811–8. doi: 10.1534/g3.117.040840 (PMC5473760; doi:10.1534/g3.117.040840)
Supplement: Supplementary file 1 [file 1811FileS1.zip › File S1 - Sample data, Software, Protocols/Fat Codes/remove_relatively_small.m]

function BW2 = remove_relatively_small(BW,frac,smallthresh)

if nargin < 4; verbose = 0; end
if nargin < 3; smallthresh=20; end
if nargin < 2; frac = 0.99; end

BW = bwareaopen(BW,smallthresh);

% Return the same (blank) image is a blank image was supplied 
if max(BW(:)) == min(BW(:))
    BW2=BW; 
    return; 
end


if(verbose); disp('Removes tiny objects before counting substantial objects'); end

if ndims(BW) < 3
        % removes lines/objects smaller than frac % of the largest object in the
        % image (excluding background).

        % Label all lines
        L = bwlabel(BW,8);
        Nobjs = max(L(:));
        Niters = 0;
        
%         % If there are too many objects, perform a dilation first
%         while Nobjs >= 100
%            SE = strel('square',2);
%            BW = imdilate(BW,SE);
%            L = bwlabel(BW,8);
%            Nobjs = max(L(:));
%            Niters = Niters+1;
%         end
        

        % find the largest nonbackground object (i.e. exclude 0)
        S = zeros([1 max(L(:))]);
        for i = 1:max(L(:));
           if(verbose); disp([num2str(i) '  /  ' num2str(max(L(:)))]); end
           S(i) = length(L(L==i)); 
        end
        try; M = max(S); catch error; BW2 = BW; return; end

        % Delete all objects except the largest nonbackground object
        BW2 = bwareaopen(BW,round(M*frac));
        
        % If iterative dilation was used due to too many objects, go back and erode
        if Niters > 0
            for kk = 1:Niters
                BW = imerode(BW2,SE);  
            end
        end
        
elseif ndims(BW) == 3
       L = bwlabeln(BW);

       % find the largest nonbackground object (i.e. exclude 0)
        for i = 1:max(L(:));
           S(i) = length(L(L==i)); 
        end
        try; M = max(S); catch error; BW2 = BW; return; end
        
        % Delete all objects except the largest nonbackground object
        BW2 = bwareaopen(BW,round(M*frac));
else
    if(verbose); disp('COULD NOT PROCESS THIS INPUT'); end
end
