# Supplementary material for: Quantitative Assessment of Fat Levels in Caenorhabditis elegans Using Dark Field Microscopy
Source: G3 (Bethesda). 2017 Apr 12;7(6):1811–8. doi: 10.1534/g3.117.040840 (PMC5473760; doi:10.1534/g3.117.040840)
Supplement: Supplementary file 1 [file 1811FileS1.zip › File S1 - Sample data, Software, Protocols/Fat Codes/verify_dirlist.m]

% verify_dirlist.m
% Anthony Fouad
%
% After using the dir() command to get all files and folders, use this
% command to apply operations on the struct: 
%       1.      Remove bogus dot entries
%       2.      Keep folders only, (foldersflag==1), OR
%       2.      Keep files   only, (foldersflag==0)
%       3.      Specify a text search filter
%       4.      Specify a text NOT search filter
%
% The input D can optionally be a full path length p.

function [D,N,ikeep]=verify_dirlist(D,foldersflag,ftype,nottype)

% Handle inputs
    if nargin < 2; foldersflag = 1; end
    if ~isstruct(D); 
        if ischar(D)
            D = dir(D);
        else
            error('dirlist D must be a struct!'); 
        end
    end
        
% Remove bogus "dot" entries
    for i = length(D):-1:1; if D(i).name(1) == '.'; D(i) = []; end; end
    
% Keep folders or non-folders
    for i = length(D):-1:1; if D(i).isdir ~= foldersflag; D(i) = []; end; end
    
% Keep the specified file type or folder name segment
    ikeep = 1:length(D); 
    if nargin > 2
        for i = length(D):-1:1; 
            if isempty(strfind(D(i).name,ftype));
                D(i)        = [];
                ikeep(i)    = [];
            end
        end
    end

% Exclude the specified file type if using file mode
    if nargin > 3 
        for i = length(D):-1:1; 
            if ~isempty(strfind(upper(D(i).name),upper(nottype)));
                D(i)        = [];
                ikeep(i)    = [];            
            end
        end
    end

% Count the number of files too
    N = numel(D);
end
