# Supplementary material for: Quantitative Assessment of Fat Levels in Caenorhabditis elegans Using Dark Field Microscopy
Source: G3 (Bethesda). 2017 Apr 12;7(6):1811–8. doi: 10.1534/g3.117.040840 (PMC5473760; doi:10.1534/g3.117.040840)
Supplement: Supplementary file 1 [file 1811FileS1.zip › File S1 - Sample data, Software, Protocols/Fat Codes/verify_flist.m]

function [flist,N] = verify_flist(flist);
% Forces flist to be a column of cells, useful for cases where the user
% might accidentally specify a char, such as loading one file compared to
% many.
if ~iscell(flist); flist = {flist}; end
if ~iscolumn(flist); flist = flist'; end
N = numel(flist);
end
