# Supplementary material for: Quantitative Assessment of Fat Levels in Caenorhabditis elegans Using Dark Field Microscopy
Source: G3 (Bethesda). 2017 Apr 12;7(6):1811–8. doi: 10.1534/g3.117.040840 (PMC5473760; doi:10.1534/g3.117.040840)
Supplement: Supplementary file 1 [file 1811FileS1.zip › File S1 - Sample data, Software, Protocols/Fat Codes/View_Mat_Multiple.m]

% View_Mat_Multiple.m
% Anthony Fouad
% Fang-Yen Group
% Updated July 2015 - Added the option to save PNG to disk
%
% This function Allows users to view images taken with
% PhotometricscontrollerADF, or its derivatives. The images, from PVCAM
% compatible cameras, are stored in a variable named Video() within a mat
% file saved to disk. 


function View_Mat_Multiple(flist,plist,convertflag,highflag)

% 1. Select all images at once
    option = 'img';
    
    % Ask for files if not specified as argument
    if nargin < 2
        [flist,plist] = uigetfile('.mat','Load Converted (.mat) file for ALL worms',...
            'MultiSelect','on'); cd(plist);
    end
    
    % Ask for files if argument is empty
    if isempty(flist) || isempty(plist)
        [flist,plist] = uigetfile('.mat','Load Converted (.mat) file for ALL worms',...
            'MultiSelect','on'); cd(plist);        
    end
        
% 2. Figure out if we are saving PNG files to disk
    if nargin < 3
       convertflag = 0; 
    end

    if ~iscell(flist); flist = {flist}; end
    N = numel(flist);
    
    if ~exist('highflag','var')
        highflag = 1;
    end

% 3.  Convert plist to a cell if it is not    
    try    
        if ~iscell(plist); plist = {plist}; plist = repmat(plist,[numel(flist),1]); end
    end
    
% 4.  View (and optionally save) all images
    for i = 1:N
        
        % Load image
        FN = char(flist(i));
        if(~exist('plist','var')); PN = cd; else PN = char(plist(i)); end
        fname = fullfile(PN,FN);
        load(fname);
        
        if highflag
            img = Video(:,:,1); %#ok<NODEF>
        else 
            img = Video(:,:,2); 
        end
        
        % Get statistics
        MEA = mean(img(:));
        MIN = min(img(:));
        MAX = max(img(:));
        
        sat = img==MAX;
        fracsat = sum(sat(:)) / numel(img)*100;
        
        % Subtract background if requested
        if strcmp(option,'Worm'), img = FAT_subtract_background(Worm,Background); end;
        if strcmp(option, 'ROI'), img = ROI_IMG; end;

        % Show image and overlay states
        figure, imagesc(img); axis equal; colormap gray;
        text(100,100,['Mean = ' num2str(MEA)],'FontSize',20,'Color','g')
        text(100,275,['Max = ' num2str(MAX) ,...
            ' (' char(vpa((fracsat),2)) '%)'],'FontSize',20,'Color','g')
        text(100,450,['Min = ' num2str(MIN)],'FontSize',20,'Color','g')
        colorbar
        th = title(FN,'FontSize',14);  set(th,'interpreter','none');
        
        % Save image to disk
        if convertflag; imwrite(uint16(img.*1),strrep(fname,'.mat','.tif'));end
    end
