# Supplementary material for: Quantitative Assessment of Fat Levels in Caenorhabditis elegans Using Dark Field Microscopy
Source: G3 (Bethesda). 2017 Apr 12;7(6):1811–8. doi: 10.1534/g3.117.040840 (PMC5473760; doi:10.1534/g3.117.040840)
Supplement: Supplementary file 1 [file 1811FileS1.zip › File S1 - Sample data, Software, Protocols/Fat Codes/wormID.m]

% wormID.m
% Anthony Fouad
%
% Reads the worm number of FAT image files (if formatted correctly).

function WormNum = wormID(FN,override)

% Allow the user to override the error check but have it on by default
    if nargin < 2; override = 0; end
    
% if good, then get the worm number
    FN = strrep(FN,'_','');
    FN = strrep(FN,'-','');
    idx = strfind(upper(FN),'WORM');
    if isempty(idx); idx = strfind(upper(FN),'W'); end
    WormNum = str2double(FN(idx+4:idx+5));

% If we failed to assign a worm number return an error
    if isnan(WormNum)
        error('Failed to find the worm number in file:\n%s',FN);
    end

end
